# Supplementary material for: NSvc4 Encoded by Rice Stripe Virus Targets Host Chloroplasts to Suppress Chloroplast-Mediated Defense
Source: Viruses. 2021 Dec 24;14(1):36. doi: 10.3390/v14010036 (PMC8778898; doi:10.3390/v14010036)
Supplement: Supplementary file 1 [file viruses-14-00036-s001.zip]

Archive with 2 entries (2 files):
- Supplementary material.pdf
- Table S3.xlsx
