# Supplementary material for: NSvc4 Encoded by Rice Stripe Virus Targets Host Chloroplasts to Suppress Chloroplast-Mediated Defense
Source: Viruses. 2021 Dec 24;14(1):36. doi: 10.3390/v14010036 (PMC8778898; doi:10.3390/v14010036)
Supplement: Supplementary file 1 [file viruses-14-00036-s001.zip › Table S3.xlsx]

## Sheet: Sheet1
Accession	Description	Score	Coverage	# Proteins	# Unique Peptides	# Peptides	# PSMs	# AAs	MW [kDa]	calc. pI
A0A0A8IBT8	Glyceraldehyde-3-phosphate dehydrogenase OS=Nicotiana benthamiana GN=NbGAPDH-A PE=2 SV=1 - [A0A0A8IBT8_NICBE]	38.64	36.91	1	12	12	16	401	42.7	7.39
E5LLE7	Phosphoglycerate kinase OS=Nicotiana benthamiana PE=2 SV=1 - [E5LLE7_NICBE]	23.76	27.44	1	9	9	9	481	50.1	7.85
A0A1W5XFS7	HSP70 OS=Nicotiana benthamiana GN=HSP70 PE=2 SV=1 - [A0A1W5XFS7_NICBE]	22.94	19.41	3	19	11	13	649	71.1	5.25
B7U9Z3	ER luminal-binding protein OS=Nicotiana benthamiana GN=BLP4 PE=2 SV=1 - [B7U9Z3_NICBE]	19.22	10.49	1	4	7	8	667	73.4	5.15
K0IBB4	Catalase (Fragment) OS=Nicotiana benthamiana PE=2 SV=1 - [K0IBB4_NICBE]	14.5	15.48	2	4	4	7	491	56.7	7.33
A0A0S4IJL0	Ribulose bisphosphate carboxylase small chain OS=Nicotiana benthamiana GN=rbcS PE=2 SV=1 - [A0A0S4IJL0_NICBE]	13.02	38.89	2	6	6	7	180	20.3	7.78
A0A0F7JLU6	Glyceraldehyde-3-phosphate dehydrogenase OS=Nicotiana benthamiana GN=GAPC1 PE=2 SV=1 - [A0A0F7JLU6_NICBE]	12.39	22.35	2	2	5	6	340	36.9	7.47
A0A0F7JJ49	Glyceraldehyde-3-phosphate dehydrogenase OS=Nicotiana benthamiana GN=GAPC3 PE=2 SV=1 - [A0A0F7JJ49_NICBE]	11.39	17.8	1	2	5	6	337	36.6	7.52
Q6XX19	Translation elongation factor 1 alpha (Fragment) OS=Nicotiana benthamiana PE=2 SV=1 - [Q6XX19_NICBE]	10.18	25	1	4	4	5	220	24.3	6.77
I0B7J9	Chloroplast PsbQ1 OS=Nicotiana benthamiana GN=psbQ1 PE=2 SV=1 - [I0B7J9_NICBE]	8.96	26.32	3	4	4	6	228	24.2	9.66
Q6L9F6	Heat shock protein 70 (Fragment) OS=Nicotiana benthamiana GN=Hsp70 PE=2 SV=1 - [Q6L9F6_NICBE]	8.62	9.4	1	1	3	5	383	42.8	6.65
A0A088F9I1	Chloroplast ATP-dependent Clp protease chaperone protein OS=Nicotiana benthamiana GN=ClpC1A PE=2 SV=1 - [A0A088F9I1_NICBE]	7.87	9.16	4	6	6	6	906	100.6	6.55
A4D0J9	Carbonic anhydrase (Fragment) OS=Nicotiana benthamiana PE=2 SV=1 - [A4D0J9_NICBE]	7.03	19.21	2	2	2	2	177	19	6.37
A0A0S0N5Y9	Tubulin alpha chain OS=Nicotiana benthamiana GN=TUA6 PE=2 SV=1 - [A0A0S0N5Y9_NICBE]	6.62	7.76	1	2	2	2	451	49.7	4.98
A0A0A8K9V3	Geranylgeranyl reductase OS=Nicotiana benthamiana GN=chlP PE=2 SV=1 - [A0A0A8K9V3_NICBE]	4.74	6.25	1	2	2	2	464	51.3	9.04
C5MTW0	Heterotrimeric GTP-binding protein subunit alpha OS=Nicotiana benthamiana PE=2 SV=1 - [C5MTW0_NICBE]	4.49	7.29	1	1	1	1	384	44.7	6.14
E1AXT8	Glycolate oxidase OS=Nicotiana benthamiana GN=GOX PE=2 SV=1 - [E1AXT8_NICBE]	4.09	5.39	1	2	2	2	371	40.6	9
I0B7J3	Chloroplast PsbO3 OS=Nicotiana benthamiana GN=psbO3 PE=2 SV=1 - [I0B7J3_NICBE]	3.97	13.81	5	3	3	3	333	35.4	5.49
A0A0M4J345	Heat shock protein 90-2 OS=Nicotiana benthamiana PE=2 SV=1 - [A0A0M4J345_NICBE]	3.74	3.72	7	2	2	2	699	80.4	5.02
G0XZA2	Somatic embryogenesis receptor kinase 1 (Fragment) OS=Nicotiana benthamiana GN=SERK1 PE=2 SV=1 - [G0XZA2_NICBE]	3.24	6.86	1	1	1	2	350	39.4	5.53
H9C954	Actin (Fragment) OS=Nicotiana benthamiana GN=act PE=2 SV=1 - [H9C954_NICBE]	3.05	4.69	1	1	1	1	341	37.5	5.71
H9A0G0	Uncharacterized protein (Fragment) OS=Nicotiana benthamiana PE=4 SV=1 - [H9A0G0_NICBE]	2.48	14.29	1	1	1	1	119	13.5	9.2
Q8H1A1	Actin (Fragment) OS=Nicotiana benthamiana GN=actin PE=3 SV=1 - [Q8H1A1_NICBE]	2.38	11.68	1	1	1	1	137	15.3	5.03
A0A0P0INT0	Eukaryotic translation initiation factor 4A OS=Nicotiana benthamiana GN=eIF4A PE=2 SV=1 - [A0A0P0INT0_NICBE]	2.27	3.39	3	1	1	1	413	46.9	5.58
A0A219V415	Histone 2b OS=Nicotiana benthamiana PE=2 SV=1 - [A0A219V415_NICBE]	2.1	10.2	2	1	1	1	147	16	10.05
U3SXQ9	Translationally controlled tumor protein OS=Nicotiana benthamiana GN=NbTCTP PE=2 SV=1 - [U3SXQ9_NICBE]	2.04	5.36	1	1	1	1	168	18.9	4.67
W6KDG8	Green fluorescent protein OS=Nicotiana benthamiana GN=gfp PE=4 SV=1 - [W6KDG8_NICBE]	2.04	3.78	1	1	1	1	238	26.9	6.23
A0A0A7HI84	Histone H4 OS=Nicotiana benthamiana PE=2 SV=1 - [A0A0A7HI84_NICBE]	1.83	17.48	1	2	2	2	103	11.4	11.47
B8R518	Ubiquitin (Fragment) OS=Nicotiana benthamiana PE=2 SV=1 - [B8R518_NICBE]	0	13.85	4	1	1	1	65	7.3	5.38
A0A0F7R532	S-adenosylmethionine synthase OS=Nicotiana benthamiana GN=NbSAMS1a PE=2 SV=1 - [A0A0F7R532_NICBE]	0	6.15	2	2	2	2	390	42.6	6.29
E1VCY1	BZIP transcription factor (Fragment) OS=Nicotiana benthamiana GN=lip PE=2 SV=1 - [E1VCY1_NICBE]	0	13.67	1	1	1	1	139	16.1	7.99
